# Supplementary material for: Antidiabetic Effect of Millet Bran Polysaccharides Partially Mediated via Changes in Gut Microbiome
Source: Foods. 2022 Oct 28;11(21):3406. doi: 10.3390/foods11213406 (PMC9654906; doi:10.3390/foods11213406)
Supplement: Supplementary file 1 [file foods-11-03406-s001.zip]

Archive with 1 entries (1 files):
- foods-1976301-supplementary.pdf
